# Supplementary material for: Edible Natural Deep Eutectic Solvents (NADESs)-Based Polyphenolic Extracts: An Eco-Sustainable Alternative for Grape Pomace Valorization
Source: Molecules. 2026 May 15;31(10):1665. doi: 10.3390/molecules31101665 (PMC13209698; doi:10.3390/molecules31101665)
Supplement: Supplementary file 1 [file molecules-31-01665-s001.zip]

Archive with 1 entries (1 files):
- molecules-4226269-supplementary.pdf
